# Supplementary material for: Synthesis of the Isodityrosine Moiety of Seongsanamide A–D and Its Derivatives
Source: Mar Drugs. 2023 Jun 25;21(7):373. doi: 10.3390/md21070373 (PMC10381827; doi:10.3390/md21070373)
Supplement: Supplementary file 1 [file marinedrugs-21-00373-s001.zip]

Archive with 1 entries (1 files):
- marinedrugs-2463132-supplementary.pdf
